# Supplementary material for: Assessment of Spectral Computed Tomography Image Quality and Detection of Lesions in the Liver Based on Image Reconstruction Algorithms and Virtual Tube Voltage
Source: Diagnostics (Basel). 2025 Apr 19;15(8):1043. doi: 10.3390/diagnostics15081043 (PMC12025537; doi:10.3390/diagnostics15081043)
Supplement: Supplementary file 1 [file diagnostics-15-01043-s001.zip]

Archive with 1 entries (1 files):
- diagnostics-3563056-supplementary.pdf
